# Supplementary material for: Targeting SARS-CoV-2 endoribonuclease: a structure-based virtual screening supported by in vitro analysis
Source: Sci Rep. 2022 Aug 3;12:13337. doi: 10.1038/s41598-022-17573-6 (PMC9349323; doi:10.1038/s41598-022-17573-6)
Supplement: Supplementary file 2 — Supplementary Information 2. [file 41598_2022_17573_MOESM2_ESM.xlsx]

## Sheet: Sheet1
supplementary material 2
Database Name	Drug Name	Binding Score (nM)
ZINC15	ZINC000071746293	2.23
	ZINC000071746292	2.28
	ZINC000071789711	2.42
	ZINC000017654678	2.46
	ZINC000252505777	3.5
	ZINC000073298835	3.79
	ZINC000070455081	3.84
	ZINC000004095996	3.99
	ZINC001529054609	4.33
	ZINC000252505773	4.73
	ZINC000100504672	5.44
	ZINC000004215526	5.5
	ZINC000072320300	5.9
	ZINC000252505038	5.94
	ZINC000020275384	6.06
	ZINC000584567009	6.15
	ZINC000101793973	6.54
	ZINC000034112284	7.05
	ZINC000013398850	7.56
	ZINC000005735540	7.78
	ZINC000034962062	8.38
	ZINC000100504670	8.69
	ZINC000118927706	8.83
	ZINC000118927704	9.32
	ZINC000013604361	9.83
	ZINC000076945751	9.99
	ZINC000118936702	10.49
	ZINC000118918549	10.74
	ZINC000004758134	10.96
	ZINC000004492863	11.57
	ZINC000118918349	11.98
	ZINC000514288100	12.06
	ZINC000263605458	12.19
	ZINC000118933847	12.33
	ZINC000118926356	12.53
	ZINC000118918941	12.75
	ZINC000223480361	13.25
	ZINC000118914837	13.46
	ZINC000100016422	13.5
	ZINC000118916228	13.51
	ZINC000217430426	13.73
	ZINC000409084537	14.08
	ZINC000100070074	14.14
	ZINC000118916068	14.19
	ZINC000409085226	14.31
	ZINC000103875881	14.59
	ZINC000004963717	14.78
	ZINC000003849681	14.79
	ZINC000118918903	14.95
	ZINC000306122624	15.02
	ZINC000118921233	15.26
	ZINC000004026943	15.34
	ZINC000118933846	15.51
	ZINC000118932909	15.97
	ZINC000031351601	16.12
	ZINC000013521034	16.19
	ZINC001529054608	16.45
	ZINC000306122625	16.58
	ZINC000005497532	16.74
	ZINC000118915116	16.75
	ZINC000123390466	16.97
	ZINC000100593455	17.15
	ZINC000059696277	17.42
	ZINC000169307159	17.54
	ZINC000036047494	17.78
	ZINC000252505354	17.81
	ZINC000409088648	18.11
	ZINC000409083628	18.2
	ZINC000136741538	18.21
	ZINC000118926158	18.22
	ZINC000008686657	18.25
	ZINC000070673256	18.61
	ZINC000118923413	18.61
	ZINC000100096970	18.72
	ZINC000118927110	18.8
	ZINC000003882037	18.86
	ZINC000329042021	18.87
	ZINC000585295422	19.58
	ZINC000017288038	19.61
	ZINC000118920319	19.65
	ZINC000118913511	19.67
	ZINC000118918791	20.04
	ZINC000035973766	20.09
	ZINC000150467310	20.25
	ZINC000071746294	20.37
	ZINC000003830628	20.38
	ZINC000217336995	20.93
	ZINC000118913292	20.94
	ZINC000081973164	21.17
	ZINC000104345119	21.47
	ZINC000118914926	21.72
	ZINC000408721348	21.77
	ZINC000100014605	21.96
	ZINC000253617459	22.01
	ZINC000004804023	22.06
	ZINC000025726447	22.3
	ZINC000118918627	22.67
	ZINC000118926362	22.69
	ZINC000585094020	22.75
	ZINC000104325100	22.8
	ZINC000223511285	22.9
	ZINC000409194651	22.98
	ZINC000118915022	23.08
	ZINC000328956371	23.14
	ZINC000504603017	23.16
	ZINC000504603003	23.44
	ZINC000118914928	23.44
	ZINC000118912543	23.46
	ZINC000409119221	23.54
	ZINC000585293561	23.76
	ZINC000118918695	23.84
	ZINC000118914400	24.32
	ZINC000118915023	24.34
	ZINC000004713339	24.86
	ZINC000003849816	25.48
	ZINC000118936581	25.57
	ZINC000033959408	25.59
	ZINC000118918914	25.8
	ZINC000008618002	25.93
	ZINC000008300609	25.98
	ZINC000118918788	26.61
	ZINC000329301167	26.69
	ZINC000223486179	26.74
	ZINC000035973792	26.77
	ZINC000248031289	27.34
	ZINC000090650291	27.5
	ZINC000118932173	27.96
	ZINC000585295154	27.97
	ZINC000004783261	27.99
	ZINC000038802155	28.02
	ZINC000118932252	28.04
	ZINC000007734758	28.14
	ZINC000034112423	28.28
	ZINC000118920342	28.39
	ZINC000252695228	28.53
	ZINC000005439871	28.55
	ZINC000012329075	28.6
	ZINC000100016425	28.82
	ZINC000035878047	28.83
	ZINC000100560232	28.92
	ZINC000031160399	29.04
	ZINC000409078642	29.05
	ZINC000006192262	29.49
	ZINC000071789710	29.53
	ZINC000101317820	29.58
	ZINC000118913510	29.63
	ZINC000065734938	29.68
	ZINC000004683791	30.12
	ZINC000409086089	30.38
	ZINC000021302871	30.49
	ZINC000118921281	30.55
	ZINC000260567852	30.62
	ZINC000409093365	30.68
	ZINC000011525767	31.05
	ZINC000118936491	31.06
	ZINC000118918897	31.23
	ZINC000217445283	31.38
	ZINC000118914852	31.51
	ZINC000035982124	31.54
	ZINC000004061908	31.78
	ZINC000221964986	31.8
	ZINC000039286375	31.93
	ZINC000104379479	32.15
	ZINC000118920938	32.21
	ZINC000118932175	32.25
	ZINC000102739138	32.26
	ZINC000118912862	32.26
	ZINC000013306299	32.27
	ZINC000118913611	32.27
	ZINC000118915708	32.31
	ZINC000409090323	32.45
	ZINC000118912515	32.52
	ZINC000039286376	32.53
	ZINC001570003504	32.58
	ZINC000118918890	32.83
	ZINC000004411315	33.03
	ZINC000408912813	33.21
	ZINC000034112435	33.91
	ZINC000008300605	34.17
	ZINC000118922629	34.22
	ZINC000253529692	34.24
	ZINC000003808311	34.46
	ZINC000118932931	34.49
	ZINC000020503930	34.49
	ZINC000585295064	34.5
	ZINC000005103429	34.74
	ZINC000118914520	34.92
	ZINC000118916003	35.01
	ZINC000003984790	35.31
	ZINC001570001130	35.45
	ZINC000104379483	35.48
	ZINC000105368890	35.68
	ZINC000100561886	35.76
	ZINC000409079080	35.78
	ZINC000077285854	35.82
	ZINC000034112433	35.92
	ZINC000033358629	36.06
	ZINC000118918932	36.46
	ZINC000685936010	36.5
	ZINC000012345904	36.51
	ZINC000217339750	36.61
	ZINC000013321119	36.64
	ZINC000035456311	36.68
	ZINC000253617212	36.72
	ZINC000101007484	36.88
	ZINC000118921232	37.06
	ZINC000118930612	37.16
	ZINC000010382035	37.21
	ZINC000118918370	37.27
	ZINC000100504667	37.38
	ZINC000409091114	37.42
	ZINC000257392763	37.62
	ZINC000118932989	37.78
	ZINC000002740524	37.89
	ZINC000261508547	38.19
	ZINC000009600681	38.24
	ZINC000004029104	38.3
	ZINC000254080637	38.31
	ZINC000013810542	38.38
	ZINC000005631271	38.39
	ZINC000222414574	38.39
	ZINC000037263681	38.47
	ZINC000096186548	38.49
	ZINC000118927640	38.62
	ZINC000009082938	38.71
	ZINC000150382561	38.76
	ZINC000102949661	38.9
	ZINC000118936349	38.95
	ZINC000223511424	39.21
	ZINC000223491275	39.31
	ZINC000118916346	39.55
	ZINC000118925473	39.79
	ZINC000409079010	39.81
	ZINC000079216641	40.1
	ZINC000408915575	40.27
	ZINC000059478085	40.39
	ZINC000118917971	40.39
	ZINC000102695572	40.39
	ZINC000118923415	40.57
	ZINC000334163699	40.59
	ZINC000247968796	40.62
	ZINC000118913449	40.62
	ZINC000101299623	40.63
	ZINC000118919412	40.64
	ZINC000059105072	40.68
	ZINC000005103428	40.68
	ZINC000118916763	40.79
	ZINC000118918522	40.83
	ZINC000118926275	41.18
	ZINC000217339321	41.21
	ZINC000118918855	41.25
	ZINC000100396875	41.28
	ZINC000118919071	41.36
	ZINC000328752855	41.38
	ZINC000226043051	41.58
	ZINC000253598145	41.75
	ZINC000256434072	41.8
	ZINC000253536408	41.86
	ZINC000103875877	41.86
	ZINC000004867044	41.93
	ZINC000022001437	42.29
	ZINC000123416989	42.61
	ZINC000123416556	42.83
	ZINC000585295298	42.94
	ZINC000263583548	43.03
	ZINC000097948140	43.48
	ZINC000409092714	43.49
	ZINC000118916439	43.53
	ZINC000118915138	43.58
	ZINC000255961409	43.64
	ZINC000118918732	43.74
	ZINC000263583549	43.75
	ZINC000252505037	43.99
	ZINC000118918614	44.23
	ZINC000096517743	44.33
	ZINC000118916002	44.44
	ZINC000245289939	44.54
	ZINC000004293445	44.76
	ZINC000004029880	44.9
	ZINC000045071103	44.92
	ZINC000008214382	44.94
	ZINC000118927204	45.22
	ZINC000030882805	45.26
	ZINC000118913140	45.31
	ZINC000118918852	45.57
	ZINC000072130417	45.63
	ZINC000408726213	45.67
	ZINC000198160324	45.75
	ZINC000017020138	45.77
	ZINC000118926609	45.78
	ZINC000009041044	45.82
	ZINC000004212873	45.93
	ZINC000006225801	46.17
	ZINC000070698033	46.21
	ZINC000253598148	46.25
	ZINC000253476250	46.29
	ZINC000118924695	46.44
	ZINC000223480361	46.46
	ZINC000409300146	46.61
	ZINC000002300858	46.66
	ZINC000101315159	46.81
	ZINC000004802078	46.83
	ZINC000097948141	46.84
	ZINC000254080638	46.98
	ZINC000022000069	47.02
	ZINC000005950341	47.16
	ZINC000004887792	47.24
	ZINC000034645576	47.37
	ZINC000035456305	47.54
	ZINC000085907103	47.61
	ZINC000223474855	47.65
	ZINC000585295447	47.72
	ZINC000118918731	47.78
	ZINC000118916415	47.85
	ZINC000004595355	47.86
	ZINC000257173244	47.86
	ZINC000329054792	48.11
	ZINC000004221611	48.18
	ZINC000253499824	48.23
	ZINC000004844252	48.35
	ZINC000118928957	48.37
	ZINC000031475074	48.39
	ZINC000071974069	48.4
	ZINC000118918372	48.63
	ZINC000245204379	48.63
	ZINC000118929960	48.71
	ZINC000223791341	48.72
	ZINC000223521681	48.73
	ZINC000409082062	48.73
	ZINC000004743425	48.88
	ZINC000409083591	48.98
	ZINC000252550580	49.11
	ZINC000118933283	49.23
	ZINC000118918687	49.28
	ZINC000585295283	49.34
	ZINC000012478142	49.41
	ZINC000100970675	49.54
	ZINC000217339616	49.65
	ZINC000004237344	49.77
	ZINC000118919103	49.84
	ZINC000409077961	49.88
	ZINC000223512577	49.94
	ZINC000150607765	50.1
	ZINC000118935732	50.16
	ZINC000118926279	50.19
	ZINC000260570015	50.27
	ZINC000580048943	50.49
	ZINC000301054339	50.58
	ZINC000118929937	50.6
	ZINC000585295064	50.88
	ZINC000026787269	51.06
	ZINC000409221170	51.27
	ZINC000001715759	51.28
	ZINC000104355313	51.35
	ZINC000585094021	51.35
	ZINC000004802074	51.45
	ZINC000408854986	51.5
	ZINC000100016433	51.54
	ZINC000585291145	51.7
	ZINC000585295145	51.75
	ZINC000004260320	51.82
	ZINC000101317807	51.86
	ZINC000409201422	51.96
	ZINC000253578825	52.01
	ZINC000004097475	52.05
	ZINC000004029103	52.33
	ZINC000118918730	52.39
	ZINC000006077272	52.4
	ZINC000104379474	52.65
	ZINC000005413664	52.7
	ZINC000039953729	52.71
	ZINC000150494115	52.78
	ZINC000252509157	52.84
	ZINC000101763844	52.9
	ZINC000118916442	52.95
	ZINC000118922319	52.98
	ZINC000102249901	52.99
	ZINC000004362841	53.01
	ZINC000223498033	53.11
	ZINC000252693554	53.18
	ZINC000101317803	53.23
	ZINC000253598146	53.26
	ZINC000032635061	53.28
	ZINC000253389954	53.31
	ZINC000253497782	53.37
	ZINC000103918173	53.38
	ZINC000004237328	53.48
	ZINC000118918768	53.55
	ZINC000003098490	53.67
	ZINC000013827719	53.9
	ZINC000409081341	53.97
	ZINC000585293003	54.02
	ZINC000015672332	54.03
	ZINC000032635039	54.06
	ZINC000409198244	54.11
	ZINC000096145752	54.13
	ZINC000118934148	54.15
	ZINC000253536037	54.17
	ZINC000227056302	54.21
	ZINC000104277589	54.33
	ZINC000118925808	54.38
	ZINC000150402890	54.54
	ZINC000217440294	54.54
	ZINC000032635062	54.55
	ZINC000118930146	54.57
	ZINC000118918731	54.6
	ZINC000409082609	54.62
	ZINC000118922295	54.66
	ZINC000032504848	54.71
	ZINC000032507791	54.72
	ZINC000409215051	54.78
	ZINC000585293207	54.85
	ZINC000096050008	54.93
	ZINC000000811244	55.12
	ZINC000164327373	55.14
	ZINC000004214005	55.19
	ZINC000036371088	55.21
	ZINC000008615979	55.35
	ZINC000150453534	55.35
	ZINC000003931840	55.5
	ZINC001570001138	55.5
	ZINC000118916005	55.62
	ZINC000260567594	55.83
	ZINC000118916765	55.85
	ZINC000118926155	55.96
	ZINC000036507496	56.15
	ZINC000014920563	56.23
	ZINC000004715217	56.34
	ZINC000575083831	56.41
	ZINC000095889723	56.47
	ZINC000118929933	56.6
	ZINC000118922278	56.64
	ZINC000409273725	56.91
	ZINC000118922277	56.93
	ZINC000032507463	57
	ZINC000580627012	57.03
	ZINC000103518475	57.11
	ZINC000118932255	57.16
	ZINC000078549723	57.17
	ZINC000005444137	57.24
	ZINC000118918048	57.24
	ZINC000118927114	57.25
	ZINC000260567947	57.39
	ZINC000101310716	57.39
	ZINC000104124697	57.43
	ZINC000409090192	57.43
	ZINC000101316156	57.49
	ZINC000118922279	57.54
	ZINC000119163386	57.61
	ZINC000409089002	57.75
	ZINC000006499941	57.88
	ZINC000029056931	57.88
	ZINC000263609213	57.9
	ZINC000005052390	57.92
	ZINC000263605774	58.08
	ZINC000118916417	58.1
	ZINC000004030002	58.13
	ZINC000032634182	58.26
	ZINC000118931889	58.49
	ZINC000118920947	58.52
	ZINC000005580217	58.53
	ZINC000004416665	58.63
	ZINC000408724495	58.63
	ZINC000008763190	58.87
	ZINC000409078257	58.93
	ZINC000082230512	59.06
	ZINC000004073743	59.08
	ZINC000004715368	59.16
	ZINC000008615957	59.22
	ZINC000118916069	59.56
	ZINC000004775250	59.69
	ZINC000102740727	59.7
	ZINC000100056740	59.71
	ZINC000585294551	59.86
	ZINC000103842139	60.08
	ZINC000004492866	60.29
	ZINC000118915700	60.38
	ZINC000005410878	60.43
	ZINC000005950340	60.45
	ZINC000252462059	60.77
	ZINC000100290610	60.88
	ZINC000101313293	60.95
	ZINC000032635033	61.05
	ZINC000101313284	61.14
	ZINC000118927462	61.15
	ZINC000005648832	61.2
	ZINC000118931591	61.26
	ZINC000101317202	61.28
	ZINC000101299592	61.36
	ZINC000408721494	61.4
	ZINC000253617432	61.7
	ZINC000409086484	61.76
	ZINC000095445447	61.84
	ZINC000118932322	61.84
	ZINC000017077042	61.91
	ZINC000118916345	61.92
	ZINC000580627011	61.93
	ZINC000016931457	62.04
	ZINC000118916422	62.06
	ZINC000035986565	62.2
	ZINC000118930657	62.37
	ZINC000013545880	62.38
	ZINC000002787219	62.46
	ZINC000101316565	62.47
	ZINC000101319244	62.51
	ZINC001547208786	62.65
	ZINC000104089599	62.74
	ZINC000072396695	62.81
	ZINC000005413575	62.83
	ZINC000033931679	62.9
	ZINC000101166067	62.96
	ZINC000001613834	62.99
	ZINC000101311039	63.02
	ZINC001531383578	63.05
	ZINC000118925814	63.22
	ZINC000118927118	63.29
	ZINC000329340414	63.33
	ZINC000070698020	63.35
	ZINC000101319121	63.44
	ZINC000150388773	63.49
	ZINC000257497546	63.53
	ZINC000164526922	63.57
	ZINC000118932932	63.65
	ZINC000101292020	63.71
	ZINC000032106727	63.81
	ZINC000059364561	63.92
	ZINC000004877705	63.95
	ZINC000217338287	64
	ZINC000059364558	64.02
	ZINC000004766898	64.1
	ZINC000263605459	64.23
	ZINC000252550577	64.25
	ZINC000008214558	64.26
	ZINC000263593414	64.28
	ZINC000033778039	64.29
	ZINC000035361841	64.41
	ZINC000034468117	64.42
	ZINC000004766902	64.43
	ZINC000118918830	64.48
	ZINC000238280741	64.5
	ZINC000001580028	64.53
	ZINC000004812924	64.59
	ZINC000118934127	64.66
	ZINC000002619115	64.7
	ZINC000101310437	64.76
	ZINC000223476699	64.78
	ZINC000409293689	64.88
	ZINC000102960427	64.9
	ZINC000223793238	64.94
	ZINC000123416803	65.04
	ZINC000118919406	65.13
	ZINC000100593448	65.18
	ZINC000033760060	65.28
	ZINC000408948771	65.48
	ZINC000004221617	65.68
	ZINC000118920936	65.72
	ZINC000585294458	65.74
	ZINC000101300945	65.98
	ZINC000032634183	66.02
	ZINC000103581282	66.1
	ZINC000223516871	66.14
	ZINC000024244406	66.24
	ZINC000101310765	66.39
	ZINC000032639137	66.41
	ZINC000409192440	66.52
	ZINC000118919054	66.56
	ZINC000118926299	66.67
	ZINC000035986558	66.74
	ZINC000217435452	66.78
	ZINC000118929809	66.83
	ZINC000003839945	66.85
	ZINC000118926284	66.86
	ZINC000101318196	66.89
	ZINC000101299461	66.96
	ZINC000409087631	67.2
	ZINC000058673306	67.28
	ZINC000208475277	67.29
	ZINC000005742280	67.3
	ZINC000223518539	67.3
	ZINC000408918167	67.4
	ZINC000032504846	67.45
	ZINC000118930145	67.5
	ZINC000101319112	67.5
	ZINC000096050017	67.5
	ZINC000256457440	67.51
	ZINC000038609852	67.6
	ZINC000020503676	67.77
	ZINC000118919055	67.8
	ZINC000049678180	67.99
	ZINC000103584084	68.05
	ZINC000409310997	68.07
	ZINC000096077272	68.33
	ZINC000253497122	68.36
	ZINC000408548577	68.37
	ZINC000118916039	68.45
	ZINC000102757436	68.56
	ZINC000521205793	68.65
	ZINC000003978003	68.68
	ZINC000409078298	68.86
	ZINC000049171706	68.87
	ZINC000032639380	69.05
	ZINC000077286610	69.06
	ZINC000101311926	69.07
	ZINC000020634192	69.28
	ZINC000012418637	69.47
	ZINC000118918929	69.48
	ZINC000012658884	69.67
	ZINC000118926152	69.82
	ZINC000585295389	69.84
	ZINC000118921284	69.84
	ZINC000118918747	70.1
	ZINC000105295358	70.1
	ZINC000101311928	70.16
	ZINC000118924429	70.18
	ZINC001547138303	70.21
	ZINC000118927718	70.23
	ZINC000101316453	70.24
	ZINC000118921949	70.27
	ZINC000245229264	70.27
	ZINC000409087196	70.3
	ZINC000034852427	70.34
	ZINC000408917789	70.51
	ZINC000102665419	70.55
	ZINC000005410880	70.62
	ZINC000101312084	70.63
	ZINC000223518063	70.71
	ZINC000045071241	70.76
	ZINC000118915178	70.79
	ZINC000036533699	70.8
	ZINC000013321120	70.81
	ZINC000118918465	70.9
	ZINC000005063920	70.98
	ZINC000022060547	71.05
	ZINC000118917711	71.1
	ZINC000409061213	71.23
	ZINC000101317721	71.35
	ZINC000004451196	71.49
	ZINC000208452889	71.61
	ZINC000101309725	71.74
	ZINC000072334881	71.78
	ZINC000100016429	71.83
	ZINC000118918739	71.95
	ZINC000019339211	72.02
	ZINC000118918790	72.03
	ZINC000408852146	72.05
	ZINC000101314428	72.28
	ZINC000035270688	72.3
	ZINC000118918789	72.32
	ZINC000004691935	72.38
	ZINC000008497341	72.45
	ZINC000252584960	72.52
	ZINC000118918730	72.59
	ZINC000408538685	72.67
	ZINC000015657803	72.69
	ZINC000015673963	72.81
	ZINC000409112663	72.83
	ZINC000032508194	72.95
	ZINC000223793076	73.02
	ZINC000004026943	73.09
	ZINC000409298195	73.12
	ZINC000263605772	73.16
	ZINC000101318657	73.38
	ZINC000022844981	73.49
	ZINC000306126358	73.53
	ZINC000245240665	73.65
	ZINC000085907138	73.8
	ZINC000102706366	73.85
	ZINC000101311958	73.87
	ZINC000036614426	73.9
	ZINC000101763831	73.96
	ZINC000118918689	74.13
	ZINC000012873562	74.15
	ZINC000033532826	74.19
	ZINC000032505022	74.23
	ZINC000119163654	74.31
	ZINC000253534296	74.46
	ZINC000223620568	74.53
	ZINC000118922316	74.55
	ZINC000118932174	74.62
	ZINC000104365114	74.63
	ZINC000409235125	74.72
	ZINC000408766351	74.85
	ZINC000012345720	74.86
	ZINC000299888870	75.07
	ZINC000001711993	75.11
	ZINC000103003125	75.17
	ZINC000079090824	75.17
	ZINC000070692063	75.23
	ZINC000097945765	75.24
	ZINC000299888869	75.26
	ZINC000299888867	75.28
	ZINC000004944846	75.39
	ZINC000408854066	75.51
	ZINC000253617956	75.53
	ZINC000032639561	75.66
	ZINC000299888868	75.71
	ZINC000101313859	75.93
	ZINC000118925353	76.01
	ZINC001569995739	76.07
	ZINC000150388775	76.11
	ZINC000001725310	76.22
	ZINC000035982080	76.24
	ZINC000219642653	76.34
	ZINC000035973828	76.37
	ZINC000001671329	76.4
	ZINC000059364554	76.4
	ZINC000118916761	76.49
	ZINC000118920340	76.66
	ZINC000409042437	76.7
	ZINC000032502605	76.76
	ZINC000118918873	76.76
	ZINC000006469433	76.84
	ZINC000077292839	77.06
	ZINC000585295088	77.09
	ZINC000101316555	77.1
	ZINC000408912434	77.11
	ZINC000012238115	77.13
	ZINC000123417123	77.21
	ZINC000118915136	77.23
	ZINC000032639569	77.24
	ZINC000004746643	77.25
	ZINC000070692063	77.26
	ZINC000049946950	77.34
	ZINC000021302866	77.39
	ZINC000004212884	77.41
	ZINC000253476249	77.42
	ZINC000032635081	77.65
	ZINC000260565553	77.7
	ZINC000059478082	77.71
	ZINC000103601215	77.77
	ZINC000012876972	77.82
	ZINC000409069736	77.82
	ZINC000004265270	77.88
	ZINC000334157869	77.92
	ZINC000032507282	78.2
	ZINC000001692226	78.25
	ZINC000035982118	78.36
	ZINC000223470838	78.42
	ZINC000118916136	78.55
	ZINC000409088696	78.59
	ZINC000409231426	78.68
	ZINC000004081773	78.78
	ZINC000049678180	78.83
	ZINC000071789635	78.88
	ZINC000409076518	78.96
	ZINC000219792381	79.06
	ZINC000026456474	79.22
	ZINC000004265269	79.25
	ZINC000102938501	79.27
	ZINC000118918775	79.33
	ZINC000118916006	79.37
	ZINC000118918829	79.4
	ZINC000096021994	79.42
	ZINC000097981788	79.53
	ZINC000118929961	79.72
	ZINC000008789853	79.87
	ZINC000139744423	79.96
	ZINC000118920325	80.12
	ZINC000118930103	80.13
	ZINC000032639174	80.24
	ZINC000022000756	80.3
	ZINC000254458873	80.34
	ZINC000004428382	80.38
	ZINC000585293718	80.39
	ZINC000409057777	80.46
	ZINC000016605747	80.52
	ZINC000097968787	80.68
	ZINC000223497065	80.68
	ZINC000035140488	80.8
	ZINC000248332081	80.83
	ZINC000003840996	80.88
	ZINC000409067662	80.89
	ZINC000118916009	80.91
	ZINC000001717321	80.93
	ZINC000096184642	81.16
	ZINC000118921227	81.19
	ZINC000409116160	81.32
	ZINC000101313177	81.35
	ZINC000004844253	81.36
	ZINC000409078974	81.44
	ZINC000260572613	81.51
	ZINC000123363591	81.56
	ZINC000101302376	81.63
	ZINC000005632767	81.65
	ZINC000409213068	81.82
	ZINC000409292584	81.83
	ZINC000118918832	81.95
	ZINC000252483225	82.04
	ZINC000070033562	82.07
	ZINC000118919086	82.09
	ZINC000013408807	82.1
	ZINC000013567818	82.24
	ZINC000012188196	82.43
	ZINC000118926270	82.53
	ZINC000101299594	82.53
	ZINC000022001488	82.63
	ZINC000118915013	82.75
	ZINC000118921950	82.76
	ZINC000022844976	82.79
	ZINC000409081354	82.92
	ZINC000223501067	82.94
	ZINC000059478090	82.95
	ZINC000022060553	82.97
	ZINC000118919085	83.04
	ZINC000409090280	83.11
	ZINC000222577378	83.17
	ZINC000256457443	83.21
	ZINC000118918827	83.3
	ZINC000096443286	83.4
	ZINC000263605457	83.42
	ZINC000101317790	83.45
	ZINC000585294662	83.48
	ZINC001560405158	83.51
	ZINC000101316608	83.61
	ZINC000104860789	83.69
	ZINC000118936580	83.72
	ZINC000118932317	83.72
	ZINC000006513740	83.75
	ZINC000022060550	83.81
	ZINC000118916441	83.82
	ZINC000033988378	83.87
	ZINC000059696279	84.04
	ZINC000000586517	84.07
	ZINC000409118522	84.11
	ZINC000016741144	84.12
	ZINC000032634162	84.15
	ZINC000261161599	84.22
	ZINC000008300441	84.24
	ZINC000012496799	84.24
	ZINC000409081470	84.25
	ZINC000005232150	84.26
	ZINC000038336700	84.29
	ZINC000004742867	84.35
	ZINC000101313185	84.36
	ZINC000408780264	84.39
	ZINC000118921230	84.46
	ZINC000118918854	84.59
	ZINC000032635342	84.61
	ZINC000585294374	84.78
	ZINC000004428381	84.84
	ZINC000032639181	84.86
	ZINC000078556461	84.87
	ZINC000118933250	84.91
	ZINC000101316707	84.91
	ZINC000223470765	84.94
	ZINC000119163279	85.07
	ZINC000004212545	85.08
	ZINC000118924638	85.1
	ZINC000100747817	85.24
	ZINC000118918046	85.24
	ZINC000409088637	85.29
	ZINC000105315698	85.29
	ZINC000208449329	85.35
	ZINC000005030466	85.49
	ZINC000035311941	85.51
	ZINC000150402896	85.56
	ZINC000217379534	85.6
	ZINC000077286366	85.64
	ZINC000299817563	85.67
	ZINC000257235204	85.74
	ZINC000001852005	85.89
	ZINC000004023612	85.91
	ZINC000017288810	85.93
	ZINC000685939092	85.96
	ZINC000118936556	85.97
	ZINC000004028934	85.99
	ZINC000035270684	86.14
	ZINC000118918651	86.18
	ZINC000118920839	86.19
	ZINC000101311913	86.29
	ZINC000118918718	86.32
	ZINC000253617672	86.34
	ZINC000016740921	86.35
	ZINC000409089231	86.41
	ZINC000150383619	86.54
	ZINC000118916293	86.56
	ZINC000226042211	86.57
	ZINC000299817562	86.57
	ZINC000118915115	86.58
	ZINC000019532182	86.63
	ZINC000164340913	86.67
	ZINC000118918765	86.7
	ZINC000118918776	86.73
	ZINC000257477910	86.81
	ZINC000012659209	86.82
	ZINC000017300205	86.84
	ZINC000005277356	86.95
	ZINC000118916411	87.02
	ZINC000408539368	87.17
	ZINC000022060523	87.27
	ZINC000408864738	87.27
	ZINC000001441380	87.36
	ZINC000004808609	87.59
	ZINC000253536402	87.79
	ZINC000013401131	87.81
	ZINC000004428389	87.85
	ZINC000004916977	87.9
	ZINC001560411767	88.04
	ZINC000008635792	88.1
	ZINC000118925804	88.22
	ZINC000004026943	88.41
	ZINC000032506757	88.42
	ZINC000104191248	88.46
	ZINC000013567898	88.54
	ZINC000390822373	88.74
	ZINC000118916234	88.81
	ZINC000004237344	88.82
	ZINC000064858283	88.89
	ZINC000096306657	88.9
	ZINC000253617996	88.95
	ZINC000164316936	88.97
	ZINC000118927716	88.97
	ZINC000118915257	89.1
	ZINC000409236516	89.12
	ZINC000245229438	89.21
	ZINC000245229265	89.26
	ZINC000101304917	89.3
	ZINC000108533704	89.45
	ZINC000008559748	89.46
	ZINC000118915024	89.76
	ZINC000032634156	89.82
	ZINC000198151369	89.88
	ZINC000005813636	89.98
	ZINC000035977055	90.06
	ZINC000118916159	90.12
	ZINC000409293659	90.15
	ZINC000118917032	90.15
	ZINC000408915410	90.24
	ZINC000118922997	90.27
	ZINC000119066526	90.38
	ZINC000006692896	90.47
	ZINC000004199100	90.48
	ZINC000001482180	90.59
	ZINC000012873934	90.61
	ZINC000035973764	90.72
	ZINC000019291454	90.79
	ZINC000019727585	91.13
	ZINC000009087618	91.16
	ZINC000409088419	91.17
	ZINC000329007655	91.28
	ZINC000096256736	91.32
	ZINC000217346147	91.36
	ZINC000005530039	91.36
	ZINC000256335405	91.41
	ZINC000097101521	91.56
	ZINC000150388774	91.59
	ZINC000118917685	91.59
	ZINC000004214190	91.62
	ZINC000101317810	91.66
	ZINC000032507277	91.69
	ZINC000118917682	91.7
	ZINC000102867873	91.82
	ZINC000014904330	91.88
	ZINC000408955057	91.91
	ZINC000012873926	92.02
	ZINC000118918834	92.2
	ZINC000018085089	92.4
	ZINC000101317293	92.46
	ZINC000329063889	92.52
	ZINC000409290026	92.62
	ZINC000584571168	92.62
	ZINC000408916742	92.64
	ZINC000169354982	92.66
	ZINC000409076564	92.73
	ZINC000118918649	92.75
	ZINC000409071624	92.78
	ZINC000003848638	92.98
	ZINC000057760557	93.05
	ZINC000118915188	93.12
	ZINC000118919622	93.13
	ZINC000014396810	93.13
	ZINC000032508103	93.2
	ZINC000118932988	93.22
	ZINC000408915422	93.36
	ZINC000101300467	93.42
	ZINC000408858157	93.52
	ZINC000004029101	93.67
	ZINC000008167260	93.67
	ZINC000098003536	93.7
	ZINC000005884559	93.71
	ZINC000248164524	93.74
	ZINC000118915703	93.77
	ZINC000118927195	93.92
	ZINC000118918785	93.93
	ZINC000096059296	94.02
	ZINC000008362969	94.11
	ZINC000409081664	94.17
	ZINC000263591372	94.2
	ZINC000004328269	94.25
	ZINC000001843305	94.28
	ZINC000101319362	94.34
	ZINC000257477909	94.36
	ZINC000306122623	94.53
	ZINC000096426536	94.57
	ZINC000585294378	94.62
	ZINC000038611810	94.69
	ZINC000004073879	94.83
	ZINC000022007371	94.84
	ZINC000409091536	94.93
	ZINC000035442667	94.98
	ZINC000102757431	95.1
	ZINC000408950388	95.2
	ZINC000118933757	95.25
	ZINC000409094401	95.43
	ZINC000408721063	95.47
	ZINC000409082980	95.54
	ZINC000034261499	95.55
	ZINC000118914829	95.55
	ZINC000118925713	95.55
	ZINC000223492700	95.6
	ZINC000072324757	95.64
	ZINC000101299147	95.65
	ZINC000101313184	95.76
	ZINC000245239004	95.83
	ZINC000118922125	95.91
	ZINC000409085222	96.03
	ZINC000001640677	96.08
	ZINC000408783038	96.09
	ZINC000585295118	96.14
	ZINC000101316743	96.44
	ZINC000257497544	96.52
	ZINC000221965099	96.55
	ZINC000408569409	96.55
	ZINC000004578921	96.56
	ZINC000104317498	96.6
	ZINC000040143019	96.62
	ZINC000003850198	96.69
	ZINC000101318169	96.73
	ZINC000118915068	96.77
	ZINC000090002290	96.94
	ZINC000101302365	96.98
	ZINC000277449383	97.08
	ZINC000225844799	97.11
	ZINC000004742866	97.11
	ZINC000118920341	97.19
	ZINC000118917687	97.21
	ZINC000032635320	97.38
	ZINC000118921351	97.39
	ZINC000032507481	97.53
	ZINC000006240535	97.72
	ZINC000238759513	97.76
	ZINC000013567828	97.82
	ZINC000033670554	97.92
	ZINC000408920528	97.97
	ZINC000004199104	97.98
	ZINC000245229850	98.03
	ZINC000067898900	98.03
	ZINC000005976467	98.16
	ZINC000102759713	98.18
	ZINC000329340413	98.33
	ZINC000409200603	98.34
	ZINC000585295279	98.35
	ZINC000032635070	98.37
	ZINC000033969738	98.53
	ZINC000408899622	98.55
	ZINC000408948804	98.6
	ZINC000003882063	98.76
	ZINC000198150330	98.96
	ZINC000002329080	99.07
	ZINC000017300866	99.09
	ZINC000019558159	99.15
	ZINC000001441369	99.15
	ZINC000037530337	99.32
	ZINC000409084742	99.35
	ZINC000585295086	99.38
	ZINC000328959347	99.57
	ZINC000104369262	99.59
	ZINC000102415138	99.64
	ZINC000245226300	99.68
	ZINC000408720658	99.68
	ZINC000005900540	99.69
	ZINC000128437280	99.8
	ZINC000136475362	99.81
	ZINC000019575098	99.82
	ZINC000118916109	99.82
	ZINC000012345257	99.9
	ZINC000585295280	99.94
	ZINC000032508479	99.98
NCI Diversity Set III	37641	91.89
Drug bank	DB00588	17.88
	DB00424	35.32
	DB02429	36.54
	DB02668	47.27
	DB03690	66.63
	DB03125	68.87
	DB03221	74.11
	DB03591	80.07
	DB02555	92.26
May bridge	NRB03706	12.99
	HTS06402	26.32
	SEW05685	33.25
	NRB03881	38.75
	HTS08259	39.74
	KM09088	46.21
	S06447	52.22
	HTS07912	54.4
	KM05590	56.18
	HTS07810	57.81
	RJF01683	58.29
	NRB02970	61.57
	NRB04209	66.64
	BTB04395	67.13
	NH00203	67.96
	SEW02898	68.46
	KM11063	68.82
	SP00718	71.94
	RJC00132	77.27
	KM00207	77.57
	NRB03676	78.89
	RJC03607	85.01
	BTB10377	87.82
	HTS06371	90.43
	KM07125	92.14
	AW00234	93.47
	BTBG00085	94.7
	HTS00234	96.68
	KM05136	99.6
NCI	21463	15.4
	9154	15.49
	13397	16.49
	23597	20.66
	26740	37.63
	23595	41.24
	22845	50.93
	23596	52.81
	1235	62.9
	25102	74.94
	23768	89.07
	21353	95.06
	60794	11.47
	89844	15.29
	60463	21.62
	63007	22.79
	63011	23.45
	80842	25.12
	81402	26.29
	63008	29.55
	80772	37.05
	79109	37.08
	70595	37.22
	79104	41.19
	72830	47.47
	63006	48.07
	64974	48.77
	60466	48.98
	71299	61.89
	92353	64.72
	62351	67.26
	77895	69.34
	93482	69.4
	64969	71.9
	63320	74.78
	63277	77.15
	61691	77.34
	62792	77.9
	63696	78.59
	72828	79.7
	72244	81.16
	71291	84.23
	80839	86.03
	64959	90.09
	63298	93.43
	61693	95.38
	134946	12.16
	135329	20.06
	147761	36.31
	149557	51.27
	149569	55.21
	149563	56.15
	201401	62.01
	147760	63.37
	134948	65.3
	136038	66.8
	149548	67.52
	148902	68.69
	134356	69.32
	149568	70.63
	148969	72.39
	149562	79.78
	149555	81.48
	134937	87.56
	135076	89.32
	148791	89.49
	135074	94.27
	262645	4.25
	262644	4.43
	262642	6.73
	270916	12.6
	267903	20.27
	267905	25.66
	267900	28.34
	267899	29.34
	267908	31.56
	267906	34.72
	267902	36.13
	248517	42.27
	267901	43.94
	267907	44.81
	255992	48.87
	267904	55.37
	262643	67.92
	261704	70.37
	306213	70.52
	306225	77.57
	267712	79.39
	305232	84.67
	268504	91.72
	248440	92.84
	279503	93.4
	246406	93.96
	281711	94.16
	266229	96.13
	305730	96.98
	263466	97.62
	603724	10.61
	670229	30.17
	665740	31.68
	656928	38.96
	670223	46.99
	670226	51.24
	637909	57.67
	670365	60.41
	671455	67.31
	600288	68.32
	656925	68.85
	618529	78.23
	671617	78.51
	642305	78.61
	657492	82.13
	658001	89.1
	670228	91.72
